# Supplementary material for: GPCR-Based Dopamine Sensors—A Detailed Guide to Inform Sensor Choice for In Vivo Imaging
Source: Int J Mol Sci. 2020 Oct 28;21(21):8048. doi: 10.3390/ijms21218048 (PMC7672611; doi:10.3390/ijms21218048)
Supplement: Supplementary file 1 [file ijms-21-08048-s001.zip]

Archive with 3 entries (2 files):
- ijms-945134-supplementary/
- ijms-945134-supplementary/Supplementary table ST1_microdialysis.xlsx
- ijms-945134-supplementary/Supplementary table ST2_DAsensor-applications-updated.xlsx
