# Supplementary material for: GPCR-Based Dopamine Sensors—A Detailed Guide to Inform Sensor Choice for In Vivo Imaging
Source: Int J Mol Sci. 2020 Oct 28;21(21):8048. doi: 10.3390/ijms21218048 (PMC7672611; doi:10.3390/ijms21218048)
Supplement: Supplementary file 1 [file ijms-21-08048-s001.zip › ijms-945134-supplementary/Supplementary table ST1_microdialysis.xlsx]

## Sheet: Tabelle1
Basal [DA] (and [NE]) in various brain areas
	Brain area	anesthetized / awake	Species	Dialysis probe location (relative to bregma if not otherwise stated)	Basal [DA]	basal [NE] reported?	Dialysate fraction sample size (incl. Substances for storage)	Baseline sampling duration	active zone membrane length of microdialysis probe	Sampling flow rate	Use of Nomifensine	Behavior associated [DA] (% of baseline)	Behavior	Paper		color-coded mean basal [DA] (in nM)	Median per brain area (in nM)	[DA] relative to Striatum (in %)
Striatum	Dorsal Striatum	awake	Rat (male Wistar)	AP +1.0mm, ML ± 2.5mm, DV -2.8mm from dura	3.10 ± 0.17 nM	No	na	6x 10'	3mm	0.2 μl/min	No	No	na	Moreno et al. (2018), Addiction Biology		3.1	3.75	100
	Dorsal Striatum	awake	Mouse (WT and Tet/DN-GSK-3)	AP +0.5mm, ML ±1.7mm, DV -4.5mm	WT: 7.54 ± 1.3 pM Tg: 6.99 ± 1.4 pM	No	30.005ml/20'	4x 20'	1.5mm	1.5 ml/min [sic]	10 μM	No	na	Gomez-Sintes et al. (2014), European Neuropsychopharmacology		7.2
	Striatum	anesthetized	Rat (female Sprague-Dawley)	AP +0.5mm, ML ±3.7mm, DV –5.7mm from dural	3.3 ± 0.8 nM	No	na	3x 15'	3mm	0.6 μl/min	No	No	na	Cederfjäll et al. (2012), Molecular Therapy		3.3
	Striatum	anesthetized	Rat (male Sprague-Dawley)	AP +1.0mm, ML ±2.9 mm, DV –7.0mm	0.025 ± 0.001 μM?? (3.84 ± 0.18 ng/ml); 0.03 ± 0.002 μM (4.61 ± 0.4 ng/ml)	No	na	4x 20'	4mm	2 μl/min	No	No	na	Pazo et al. (2010), Synapse		25
	Dorsal Striatum	awake	Rat (male Long-Evans)	AP +2.04mm, ML ± 2.5mm, DV -4.0mm, 6° from vertical	0.23 ± 0.04 nM	No	na	unknown	2mm	2 μl/min	No	No	na	Li et al. (2010), Journal of Neurochemistry		0.23
	Striatum	anesthetized	Rat (Sprague-Dawley of both sexes)	AP +1.6mm, ML ±2.6mm, DV -5.1mm	0.106 μM??? (16.25 ng/ml)	No	na	unknown	unknown	2 μl/min	No	No	na	Korkmaz et al. (2010), Journal of molecular Neuroscience		106
	striatum	awake	Rat (female Sprague-Dawley)	AP +1.0mm, ML ±2.6mm, DV -6.2mm from brain surface	3.11 ± 0.35 nM	No	na	3x 15'	3mm	2.8 μl/min	No	no significant difference to baseline	Acc10-test (rotarod motor perfomance)	Andersson et al. (2010), Experimental Neurology		3.11
	Striatum	awake	Rat (female Sprague-Dawley)	AP +1.0mm, ML ±2.6mm, DV -6.2mm from brain surface	6.94 ± 1.02 nM and 8.69 ± 1.04 nM	No	na	4x 10'	3mm	3.0 μl/min	No	no significant difference to baseline in vehicle controls	rotarod	Andersson et al. (2006), European Journal of Neuroscience		7.82
	Striatum	awake	Rat (male Sprague-Dawley)	AP +1.0mm, ML ±3.5mm, DV -6.0mm	1.98 ± 0.21 nM	No	na	3x 20'	3mm	1 μl/min	No	No	na	Yamamura et al. (2009), Neuropharmacology		1.98
	Striatum	anesthetized	Rat (male Sprague-Dawley)	AP +1.0mm, ML ±2.6mm, DV -8.0mm	18 ± 3 nM	No	na	3-4x 15'	4mm	0.3 μl/min	5μM --> +644 ± 57% of basal [DA]	No	na	Shou et al. (2006), Analytical Chemistry		18
	striatum	anesthetized	Rat (strain unknown)	AP +1.0mm, ML ±2.5mm, DV -3.1mm	0.50 ± 0.05 nM (0.50 ± 0.05 fmol/μl)	No	na	9x 5'	2mm	2 μl/min	No	No	na	Schwarz et al. (2004), NeuroImage		0.5
	Striatum	anesthetized	Rat (male Wistar)	AP +1.0mm, ML ±3.0mm, DV -6.0mm	4.35 ± 0.51 nM (87.07 ± 10.27 fmol/20μl)	No	na	4X 20'	unknown	1 μl/min	1mM --> basal [DA] = 0.192 ± 0.016 μM (3.84 ± 0.31 pmol/20μl)	No	na	Meissner et al. (2004), Neurochemistry international		4.35
	Neostriatum	anesthetized	Rat (male Sprague-Dawley)	AP +0.5mm, ML ±2.5 mm, DV -6.5 mm from the dural surface	2.89 ± 0.24 nM (2.21 ± 0.18 pg/5μl)	No	na	unknown	2mm	1.5 μl/min	No	No	na	Lee et al. (2004), Neuroscience		2.89
	Striatum	awake	Rat (male Sprague-Dawley)	AP +0.2mm, ML ±3.0mm, DV -7.0 mm from dura	5.8 ± 0.7 nM (5.8 ± 0.7 pmol/ml)	No	na	3x 30'	3mm	1.0 μl/min	No	No	na	Koch et al. (2002), Neuropsychopharmacology		5.8
	Striatum	awake	Rat (male Sprague-Dawley)	AP +0.5mm, ML ±2.5mm, DV -6.5mm from dura	1.83 ± 0.26 nM (5.6 ± 0.8 pg/20μl)	No	na	3x 15'	2mm	1.5 μl/min	No	No	na	Heeringa and Abercrombie (1995), Journal of Neurochemistry		1.83
	Striatum	anesthetized	Rat (male Wistar)	AP +1.0mm, ML ±3.0mm, DV -6.0mm	4.452 ± 0.55 nM and 5.22 ± 0.65 nM (89.04 ± 10.97 fmol/20μl and 104.40 ± 12.90 fmol/20μl)	No	na	4x 20'	3mm	1 μl/min	No	No	na	Meissner et al. (2000), Neuroscience letters		4.84
	lateral Striatum	awake	Rat (female Sprague-Dawley)	AP +0.0mm, ML ±3.6mm, DV -5.0mm	1.66 ± 0.33nM (0.1 ± 0.02 pmol/sample)	No	60μl / 20'	3x 20'	3mm	2 μl/min	No	No	na	Grimm and See (2000), Neuroscience		1.66
	Striatum	awake	Rat (male Sprague-Dawley)	AP +0.7mm, ML ±0.3mm, DV -6.5mm	2.8 ± 0.32 nM (140 ± 16 fmol/50μl)	No	na	4x 30'	2 or 4mm	1.7 μl/min	No	No	na	Balcioglu and Wurtmann (2000), Neuropharmacology		2.8
	Striatum	anesthetized	Rat (male Sprague-Dawley)	AP +0.7mm, ML ±3.0mm, DV -6.0mm from dura	2.4 ± 0.4 nM (0.12 ± 0.02 pmol/20' sample)	No	50μl/20'	6x 20'	3mm	2 μl/min	No	No	na	Opacka-Juffry et al. (1998), Journal of neural transmission		2.4
	Striatum	awake	Rat (male Wistar)	AP -0.2mm, ML ±3.0 mm, DV -6.5mm	26.3 ± 2.32 nM	No	na	4x 20'	4mm	2 μl/min	No	No	na	Semba et al. (1998), General Pharmacology		26.3
	lateral striatum	anesthetized	Rat (female Sprague-Dawley)	AP +0.0mm, ML ±3.6mm, DV -5.0mm	2.83 ± 0.5 nM (0.17 ± 0.03 pmol/ sample)	No	60μl / 20'	3x 20'	3mm	2 μl/min	No	No	na	Grimm and See (1998), Brain research		2.83
	Striatum	awake	Rat (male Sprague-Dawley)	AP +0.3mm, ML ±3.1mm, DV -8.5mm	4.11 ± 0.34 nM	No	na	3x 30'	4mm	2 μl/min	No	No	na	Ferraro et al. (1997), European Journal of Neuroscience		4.11
	dorsolateral Neostriatum	awake	Rat (male Sprague-Dawley)	AP +0.3, ML ±3.1, DV -6.8 from skull surface	2.836 ± 0.447 nM	No	na	3x 30'	2mm	2 μl/min	No	No	na	Rimondini et al. (1996), Regulatory Peptides		2.836
	dorsolateral Neostriatum	anesthetized	Rat (male Sprague-Dawley)	AP +0.3mm, ML ±3.1mm, DV -6.5mm	2.36 ± 0.2 nM	No	na	3x 20'	2mm	2 μl/min	No	No	na	Rimondini et al. (1994), Neuroscience Letters		2.36
	Striatum	awake	Rat (male Wistar)	AP +0.2mm, ML ±3.0mm, DV -8.0mm	15.9 ± 2.9 nM	No	na	4-5x 30'	4mm	0.5 μl/min	No Nomifensine but Citalopram (1μM)	No	na	Ferré et al. (1994), Journal of Neuroscience		15.9
	dorsolateral Striatum	anesthetized	Rat (male Sprague-Dawley)	AP +0.6mm, ML ±3.5mm, DV -5.5mm	5.75 ± 0.55 nM (0.23 ± 0.022 pmol/40μl)	No	na	2x 30'	2mm	2 μl/min	No	No	na	Drew et al. (1990), European Journal of Pharmacology		5.75
	fundus striati			AP +1.0mm, ML ±2.7mm, DV -7.5mm	3.75 ± 0.5 nM (0.15 ± 0.020 pmol/40μl)											3.75
	Dorsolateral Striatum	anesthetized	Rat (male Sprague-Dawley)	AP +0.6mm, ML ±3.5mm, DV -5.5mm according to the atlas of Pellegrinoand Cushman (1967)	4.4 ± 0.415 nM (0.175 ± 0.0166 pmol/40 ul)	No	na	max 2x 30'	2mm	2 μl/min	No	No	na	Drew et al. (1989), Life Sciences		4.4
	dorsal caudate nucleus	awake	Rat (male Sprague-Dawley)	AP +7.4mm (relative to interaural line), DV -5.5mm "from temporal bone"	10 ± 1 nM (0.4 ± 0.04 pmol/20' sample)	No	40 μl / 20'	20' samples	unknown	2 μl/min	No	No	na	Di Chiara and Imperato (1988), PNAS		10
	Nac			AP +9.6mm (relative to interaural line), DV -7.0mm "from temporal bone"	5 ± 0.5 nM (0.2 ± 0.02 pmol/20' sample)											5	2.32	61.8667
	NAc shell	awake	Rat (male Wistar)	AP+1.7 mm, ML ±1.0mm, DV -7.8mm	2.34 ± 0.40 nM; 2.53 ± 0.67 nM; 2.1 ±_x0002_ 0.23 nM	No	na	4x 24'	2mm	2 μl/min	No	ca. 250-350% of baseline	Cocaine self administration	Wydra et al. (2013), Addiction Biology		2.32
	NAc	awake	Rat (male Wistar)	AP +1.4mm, ML ±1.4mm, DV -8.2mm from dura	1.14 ± 0.14 nM	No	na	4x 15'	2.25mm	2.5 μl/min	not at baseline	No	na	Borgkvist et al. (2012), International Journal of Neuropsychopharmacology		1.14
	NAc	anesthetized	Rat (male Sprague-Dawley)	AP +1.6mm, ML ±1.4mm, DV -6.5mm (angle 22°)	0.74 ± 0.04 nM (0.74 ± 0.04 fmol/μl)	No	na	4x 10'	2mm	2.0 μl/min	No	No	na	Sotomayor-Zárate et al. (2010), Journal of Neurochemistry		0.74
	NAc shell and core	awake	Rat (male Long-Evans)	AP +1.6mm, ML ± 2.0mm, DV -6.0mm, 6° from vertical	0.21 ± 0.07 nM	No	na	unknown	2mm	2 μl/min	No	No	na	Li et al. (2010), Journal of Neurochemistry		0.21
	NAc	awake	Mouse (WT and MCHr1-KO)	AP +1.3mm, ML ±0.6, DV -5.0mm	Conventional Microdialysis: WT: ~1.2nM; KO: ~1.3nM	Conventional microdialysis: ~0.8nM for WT and KO; quantitative low perfusion flow-rate: ~3.0 - 3.25 nM	na	4x 30'	1mm	1.0 μl/min	No	No	na	Smith et al. (2005), Journal of Neuroscience		1.25
	Nac	awake	Rat (male Sprague-Dawley)	AP +1.6mm, ML ±2.5mm, DV -8.2mm	6.89 ± 0.125nM (26.39 ± 0.48 pg/25μl)	No	na	3x 30'	2.3mm	1.0 μl/min	No	No	na	Anagnostakis et al. (1998), European Neuropsychopharmacology		6.89
	NAc	awake	Rat (male Sprague-Dawley)	AP +2.2mm, ML ±1.5mm, DV -8.0mm from dura	4.5 ± 1.6 nM (4.5 ± 1.6 pmol/ml)	1.0 ± 0.4 nM (1.0 ± 0.4 pmol/ml)	na	3x 30'	3mm	1.0 μl/min	No	No	na	Koch et al. (2002), Neuropsychopharmacology		4.5
	NAc shell	awake	Rat (male Sprague-Dawley)	AP +2.0mm, ML ±1.2mm, DV -8.0mm	6.4 ± 0.6 nM (64 ± 6 fmol per sample)	No	10 μl / 10'	3x 10'	1.5mm	1.0 μl/min	No	No	na	Pontieri et al. (1995), PNAS		6.4
	NAc core			AP +1.2mm, ML ±2.0mm, DV -7.8mm	6.2 ± 0.6 nM (62 ± 6 fmol per sample)											6.2
	NAc	awake	Rat (Sprague-Dawley)	AP +1.8mm, ML ±1.5mm, DV -9.0mm	1.48 ± 0.2 nM	No	na	3x 30'	2mm	2 μl/min	No	No	na	Ferré et al. (1994), Neuroscience		1.48
	NAc	awake	Rat (male Sprague-Dawley)	AP +8.9mm, ML ±1.7mm, DV -0.5 to 0.0mm (relative to interaural line)	1.47 ± 0.22 nM (0.085 ± 0.013 pmol/20' sample)	No	58 μl / 20'	3x 20'	2.5mm	1.9 μl/min	No	No	na	Klitenick and Kaliva (1994), Journal of pharmacology and experimental therapeutics		1.47
	NAc	awake	Rat (male Wistar)	AP +1.3mm, ML ±1.6mm, DV -6.1mm from dura	2.2 ± 0.8 nM; 2.2 ± 0.5 nM; 2.1 ± 0.5 nM; 1.7 ± 0.5 nM, 1.6 ± 0.1 nM	No	na	4x 15'	2mm	0.16 μl/min	No	A= 186 ± 20% and 201 ± 33% of baseline; B= 375 ± 35 and 390 ± 62% of baseline	A= acute cocain injection; B= chronic cocain injection	Parson and Justice (1993), Journal of Neurochemistry		1.96
	NAc shell	awake	Rat (male Sprague-Dawley)	AP +2.0mm, ML ±1.0mm, DV -8.0mm	2.5 ± 0.13 nM	No	na	6x 10'	2mm	1 μl/min	No	No	na	Hurd et al. (2000), Behavioral Brain Research		2.5
	medial NAc	awake	Rat (male Sprague-Dawley)	AP +2.0mm, ML ± 1mm, DV -8.0mm	2.18 ± 0.07 nM	No	na	10' samples	unknown	1ml/min[sic]	No	ca 420% of baseline	Cocaine self administration	Hurd et al. (1997), European Journal of Neuroscience		2.18
	anterior striatum	anesthetized	Rat (male Sprague-Dawley)	AP +0.7mm, ML ±3.0mm, DV -7.5mm	6.4 ± 0.8 nM	No	na	20' samples	4mm	2 μl/min	No	No	na	Reid et al. (1991), Journal of Neurochemistry		6.4
	Striatum (lateral portion)	anesthetized	Rat (male Sprague-Dawley)	AP +0.7mm, ML ±3.5mm, DV -7.5mm	11 ± 2 nM	No	na	20' samples	4mm	2 μl/min	No	No	na	Herrera-Marschitz et al. (1989), Neuroscience Letters		11
Pallidum	Ventral Pallidum	awake	Rat (male Sprague-Dawley)	AP -0.3mm, ML ±2.5mm, DV -7.0mm	0.58 ± 0.08 nM	No	na	3x 20'	2mm	3.2 μl/min	No	No	na	Kretschmer et al. (2000), Journal of Neurochemistry		0.58	0.8	21.3333
	dorsal surface of ventral pallidum	awake	Rat (male Fischer 344)	AP +7.5mm from lambda, ML ±2.2mm from midline, DV -6.4mm from dura	2.51 ± 0.76 nM and 2.4±1.59 nM (2.51 ± 0.76 and 2.4±1.59 fmol/μl)	No	na	3x 10'	2mm	0.5 μl/min	No	250-300% of baseline	Cocaine self-administration	Sizemore et al. (2000), Psychopharmacology		2.46
	Globus pallidum	awake	Rat (male CD rats)	AP -1.1mm, ML ±2.5mm, DV -4.5mm from dura	2.58 ± 0.29 nM	No	na	3x 30'	2mm	2 μl/min	3 μM	No	na	Fuchs and Hauber (2003), Neuroscience Letters		2.58
	Globus pallidum	awake	Rat (male CD rats)	AP -1.1mm, ML ±2.5mm, DV -4.5mm from dura	3.01 ± 0.48 nM (27.7 ± 4.4 pg/60μl)	No	na	2x 30'	2mm	2 μl/min	3 μM	No	na	Fuchs and Hauber (2004), Neurochemistry international		3.01
	Globus pallidum	awake	Rat (male CD rats)	AP -1.4 mm, ML ±3.0mm, DV -5.2mm from dura	1.48 ± 0.17 nM (13.6 ± 1.6 pg/60μl)	No	na	3x 30'	2mm	2 μl/min	3 μM	No	na	Fuchs and Hauber (2004), Neurochemistry international		1.48
	Globus pallidum	awake	Rat (male CD rats)	AP -1.1mm, ML ±2.5mm, DV -4.5mm from dura	1.06 ± 0.04 nM (3.24 ± 0.13 pg/20μl)	No	na	20' samples	2mm	2 μl/min	No	A= ca. 150% of baseline; B= ca. 130% of baseline	A= Snack eating; B= 20' handling	Fuchs et al. (2005), Neurochemistry international		1.06
	Ventral Pallidum	awake	Rat (male Sprague-Dawley)	AP -0.3mm, ML ±2.5mm, DV -7.0mm;	0.80 ± 0.22nM	No	na	3x 20'	2mm	3.2 μl/min	No	No	na	Grasshoff et al. (2005), Amino Acids		0.8
	Ventral Pallidum	awake	Rat (female P rats)	AP -0.1mm, ML ±2.5mm, DV -7.0mm	0.51 ± 0.09 nM	No	na	3x 15'	1.5mm	0.75 μl/min	No	No	na	Melendez et al. (2005), Drug and Alcohol Dependence		0.51
	Ventral Pallidum	awake	Rat (male Wistar)	AP +0.3mm, ML ±2.25mm, DV -7.9mm	0.38 ± 0.09 nM	No	na	20' samples	1mm	3 μl/min	No	No	na	Cauli et al. (2007), Journal of Neurochemistry		0.38
	Ventral Pallidum	awake	Rat (female Wistar)	AP +0.1mm, ML ±2.3mm, DV -9.0mm	0.5 ± 0.1 nM and 0.7 ± 0.1 nM	No	na	4-5x 10'	1.5mm	1.0 μl/min	No	No	na	Ding et al. (2011), Psychopharmacology		0.6
	Ventral Pallidum	awake	Rat (male Long-Evans)	AP +0.3mm, ML ± 3.2mm, DV -7.5mm, 6° from vertical	0.11 ± 0.03 nM	No	na	unknown	2mm	2 μl/min	No	No	na	Li et al. (2010), Journal of Neurochemistry		0.11
	ventromedial globus pallidus	anesthetized	Rat (male Sprague-Dawley)	AP -1.3mm, ML ±3.0mm, DV -7.25mm	below detection limit of 0.5nM	No	na	2x 30'	2mm	2 μl/min	No	No	na	Drew et al. (1990), European Journal of Pharmacology
Hypothalamus	ventromedial hypothalamus / paraventricular nucleus	awake	Rat (female Zucker obese)	AP -1.9mm, ML ±0.5mm, DV 9.0mm	8.1 nM (25 pg/20μl)	No	30 μl / 15'	30'	2mm	2 μl/min	No	233% of baseline	spontaneous feeding	Orosco et al. (1995), Physiology and Behavior		8.1	0.28	7.46667
	mediobasal hypothalamus	awake	Rat (female Wistar)	AP -2.5mm, ML ±1.7mm, DV -10.0mm at 8° angle	ca. 0.07 nM (ca. 0.2fmol/min)	No	40.5 μl / 15'	15' samples	0.8mm	2.7μl/min	5μM	ca. 0.56 nM (ca. 1.5fmol/min)	nomifensine [DA] during prolactin surge phase	Timmermann et al. (1995), Neuroendocrinology		0.07
	ventromedial and lateral hypothalamus	awake / asleep	Rat (male Zucker obese)	VMH= AP -2.0mm, ML ±0.7mm, DV -8.0mm from dura; LHA= AP -2.0mm, ML ±1.8mm, DV -7.5mm from dura	no basal levels reported (see behavior -->)	No	na	20' samples	1mm	1.2 μl/min	No	A: LHA= 0.41 to 0.46 nM (1.25 to 1.4 pg/20μl); VMH= 0.23 to 0.39 nM (0.7 to 1.2 pg/20μl); B: LHA= 0.13 to 0.47 nM (0.4 to 1.45 pg/20μl); VMH= 0.13 to 0.39(0.4 to 1.2 pg/20μl)	A= 24h recording of fed animals; B= 24h recording of fasting animals	Fetissov et al. (2000), Neuroscience
	medial tuberal nucleus	awake	Rat (male Spreague-Dawley)	AP -3.6mm, ML ±1.8mm, DV -9.6mm	0.3 ± 0.13 nM (15 ± 2 fmol/50μl)	No	na	4x 30'	2 or 4mm	1.7 μl/min	No	No	na	Balcioglu and Wurtmann (2000), Neuropharmacology		0.3
	Hypothalamus	awake	Rat (male Sprague-Dawley)	AP -1.5mm, ML ±1.3mm, DV -9.0mm from dura	0.26 ± 0.05 nM (0.26 ± 0.05 pmol/ml)	0.80 ± 0.25 nM (0.80 ± 0.25 pmol/ml)	na	3x 30'	3mm	1.0 μl/min	No	No	na	Koch et al. (2002), Neuropsychopharmacology		0.26
	tuberomammillary nucleus	awake	Rat (Wistar)	unknown	0.26 ± 0.02 nM (10.60 ± 0.95 fmol/sample)	WT: 0.15 ± 0.01 nM	40 μl / 20'	4x 20'	4mm	1.5 μl/min	No	No	na	Flick et al. (2015), Journal of Molecular Neurosciene		0.26
	lateral hypothalamus	awake	Mouse (CD1 OX2-KO and their WT littermates)	AP -1.1 mm, ML ±0.5mm, DV -5.5mm	WT: 0.15 ± 0.01 nM	WT: 0.48 ± 0.04 nM	na	3x 60'	2mm	1.0 μl/min	No	No	na	Ortega et al. (2012), Journal of Neuroscience Research)		0.15
	anterior hypothalamus	awake	Rat (male Wistar)	AP -1.1mm, ML ±0.9mm, DV -9.2mm	ca. 0.33 nM /sample (ca. 0.05 pg/10μl)	No	60 μl / 30'	3x 30'	1mm	2 μl/min	No	No	na	Nisijima et al. (2012), Neuroscience Letters		0.33
	lateral hypothalamus	awake	Rat (male Sprague-Dawley)	AP -1.5mm, ML ±1.3mm, DV -9.0mm from dura	0.77 ± 0.12 nM	0.83 ± 0.16 nM	na	3x 20'	2mm	1.0 μl/min	No	No	na	Swanson et al. (2006), Neuropharmacology		0.77
	paraventricular nucleus	awake	Rat (male Sprague-Dawley)	AP +0.2mm, ML ±0.4mm, DV -7.3mm from dura	0.049 ± 0.022 nM (0.15 ± 0.07 pg/20μl)	No	20 μl / 10'	4x 10'	1mm	2 μl/min	No	A= ca. 0.14 nM (ca. 0.44 pg/20μl ); B= ca. 0.23 nM (ca. 0.7pg/20μl)	A= exposure to estrous inaccesible female; B= 40' copulation period with estrous female	Melis et al. (2003), European Journal of Neuroscience		0.049
	dorsomedial hypothalamus	awake	Rat (male Sprague-Dawley)	AP -3.1mm, ML ±1.8mm, DV -7.9mm from skull surface	266 ± 55 nM ??? (0.266 ± 0.055 μmol/l [sic])	0.500 ± 0.100	na	20' samles	unknown	0.5 μl/min	No	No	na	Gören et al. (2003), Pharmacology		266
cerebral cortices	somatosensory cortex (contralesional)	awake	Mouse (male C57BL6)	AP -1.5 to 1mm, ML ±1.5 to 2mm, DV unknown	4.7 ± 0.9 nM (sham-operated mice)	43.8 ± 2.3 nM (sham-operated mice)	90 μl / 90'	90' samples	1.5mm	1 μl/min	No	[DA]= 180.8 ± 69.6 nM; [NE]= 34.5 ± 5.0 nM	contralateral SSC stroke	Obi et al. (2018), Brain Research		4.7	0.275	7.33333
	lateral entorhinal cortex	awake	Rat (male Long-Evans)	AP -6.7mm, ML ±5.2mm, DV -8.6mm	0.21 ± 0.03 nM	No	na	3x 20'	2.8 to 3mm	0.7 μl/min	No	No	na	Caruana et al. (2006), Journal of Neurophysiology		0.21
	perirhinal cortex	awake	Rat (male Wistar)	AP -2.3mm, ML ±5.0mm, DV -6.2mm, angle: 12° to midline	0.24 ± 0.06 nM (0.75 ± 0.19 pg/20μl)	No	na	1x 20'	2mm	1.3 μl/min	No	no obvious change to baseline	audio-visual sensory stimulation	Pum et al. (2008), Neuroscience		0.24
	entorhinal cortex			AP -5.3mm, ML ±5.0mm, DV -7.6mm, angle: 13° to midline	0.18 ± 0.03 nM (0.56 ± 0.09 pg/20μl)							ca. 175% of baseline	white noise (82 dB) exposure			0.18
	medial prefrontal cortex			AP +2.8mm, ML ±1.0mm, DV -2.4mm, angle: 5° from midline	0.35 ± 0.05 nM (1.06 ± 0.16 pg/20μl)							no obvious change to baseline	audio-visual sensory stimulation			0.35
		anesthetized			0.27 ± 0.002 nM (0.82 ± 0.076 pg/20μl)	0.44 ± 0.03 nM (1.48 ± 0.10 pg/20μl)		3x 20'				no significant differences to baseline (±20%)				0.27
	temporal cortex			AP -3.8mm, ML ±4.5mm, DV -3.5mm, angle: ±20°	0.28 ± 0.023 nM (0.86 ± 0.07 pg/20μl)	1.01 ± 0.16 nM (3.43 ± 0.55 pg/20μl)			3mm			no significant differences to baseline				0.28
	occipital cortex			AP -6.8mm, ML ±4.5mm, DV -1.8mm, angle: ±20°	0.14 ± 0.013 nM (0.43 ± 0.04 pg/20μl)	0.12 ± 0.024 nM (0.40 ± 0.08 pg/20μl)						no significant differences to baseline				0.14
	prefrontal cortex	awake	Rat (male Spreague-Dawley)	AP +3.0mm, DV -2.7mm (transcerebral probe)	1.96 ± 0.12 nM/min (1.96 ± 0.12 fmol/μl/min)	0.81 ± 0.07 nM/min (0.81 ± 0.07 fmol/μl/min)	na	3x 20'	unknown	1.2 μl/min	No	No	na	Devoto et al. (2001), Molecular Psychiatry
	primary motor cortex			AP -1.0mm, DV -2.0mm (transcerebral probe)	1.57 ± 0.20 nM/min (1.57 ± 0.20 fmol/μl/min)	0.64 ± 0.12 nM/min (0.64 ± 0.12 fmol/μl/min)
	occipital retrosplenial cortex			AP -5.0mm, DV -1.8mm (transcerebral probe)	1.77 ± 0.22 nM/min (1.77 ± 0.22 fmol/μl/min)	0.80 ± 0.12 nM/min (0.80 ± 0.12 fmol/μl/min)
	temporal cortex	awake	Rat (male Wistar)	AP -3.8mm, ML ±4.5mm, DV -3.5mm, angle: ±20°	2.3 ± 0.17 nM (6.98 ± 0.51 pg/20μl)	No	na	4x 15'	3mm	1.3 μl/min	No	no significant differences to baseline	audio-visual sensory stimulation	Müller and Huston (2007), Synapse		2.3
	occipital cortex			AP -6.8mm, ML ±4.5mm, DV -1.8mm, angle: ±20°	2.1 ± 0.17 nM (6.43 ± 0.52 pg/20μl)							ca 137% of baseline	visual stimulation			2.1
	occipital cortex	awake	Rat (male Sprague-Dawley)	AP -6.8mm, ML ±5.8mm, DV -6.0mm from dura	0.27 ± 0.03 nM	1.50 ± 0.13 nM	na	3x 20'	2mm	1.0 μl/min	No	No	na	Swanson et al. (2006), Neuropharmacology		0.27
	fronto-parietal cortex (a.k.a. sensorimotor cortex; deep layers)	anesthetized	Rat (male Sprague-Dawley)	AP +1.5mm, ML ±1.5mm, DV -5.8mm 40° angle from vertical	0.9 ± 0.1 nM	No	na	20' samples	4mm	2 μl/min	No	No	na	Reid et al. (1991), Journal of Neurochemistry		0.9
	fronto-parietal cortex (a.k.a. sensorimotor cortex)	anesthetized	Rat (male Sprague-Dawley)	AP +1.5mm, ML ±1.5mm, DV -5.0mm at 40° angle from vertical	0.7 ± 0.2 nM	No	na	20' samples	4mm	2 μl/min	No	No	na	Herrera-Marschitz et al. (1989), Neuroscience Letters		0.7
	rostral and caudal anterior cingulate cortex	awake	Rat (male Sprague-Dawley)	rACC= AP +2.5mm, ML ±0.6mm, DV -4.6mm; cACC = AP +1.0mm, ML ±0.6mm, DV -3.6mm	rACC= 0.11 ± 0.01 nM (4.4 ± 0.4 fmol/20'); cACC= 0.14 ± 0.02 nM (5.7 ± 0.8 fmol/20')	No	40 μl / 20'	3x 20'	2mm	2 μl/min	No	No	na	Ash et al. (2014) Neuropharmacology		0.125
	primary motor cortex	awake	Rat (male Sprague-Dawley)	AP +3.2mm, ML ±2.8mm, DV -1.2mm	0.24 ± 0.06 nM	0.91 ± 0.17 nM	na	6x 10'	1mm	2 μl/min	No	No	na	Mabrouk et al. (2014), Journal of Neurochemistry		0.24
	motor cortex	anesthetized	Rat (strain unknown)	AP +2.2mm, ML ±2.8mm, DV -1.0mm	2.24 ± 0.07 nM (2.24 ± 0.07 fmol/μl)	No	na	9x 5'	2mm	2 μl/min	No	No	na	Schwarz et al. (2004), NeuroImage		2.24
	medial prefrontal cortex (iL, PrL)	anesthetized	Rat (strain unknown)	AP +2.7mm, ML ±0.5mm, DV -2.5mm	0.29 ± 0.13 nM (0.29 ± 0.13 fmol/μl)	No	na	9x 5'	2mm	2 μl/min	No	No	na	Schwarz et al. (2004), NeuroImage		0.29
	frontal cortex	awake	Rat (male Wistar)	AP +3.2mm, ML ±0.6mm, DV -4.5mm	2.48 ± 0.21 nM	No	na	4x 20'	4mm	2 μl/min	No	No	na	Semba et al. (1998), General Pharmacology		2.48
	prefrontal cortex	awake	Rat (male Sprague-Dawley)	AP +3.2mm, ML ±0.8mm, DV -4.0mm from dura	0.41 ± 0.03 nM	0.93 ± 0.05 nM	na	3x 20'	3mm	1.0 μl/min	No	No	na	Swanson et al. (2006), Neuropharmacology		0.41
	medial prefrontal cortex	awake	Rat (male Sprague-Dawley)	AP +3.2mm, ML ±0.8mm, DV -5.0mm from dura	0.30 ± 0.1 nM (0.30 ± 0.1 pmol/ml)	0.7 ± 0.25 nM (0.7 ± 0.25 pmol/ml)	na	3x 30'	3mm	1.0 μl/min	No	No	na	Koch et al. (2002), Neuropsychopharmacology		0.3
	prefrontal cortex	awake	Rat (Wistar)	AP +3.4 mm, ML ±0.8mm, DV -5.0mm from brain surface	0.21 ± 0.01 nM (8.23 ± 0.57 fmol/sample)	0.48 ± 0.02 nM (19.07 ± 0.61 fmol/sample)	40 μl / 20'	4x 20'	4mm	1.5 μl/min	No	No	na	Flick et al. (2015), Journal of Molecular Neurosciene		0.21
	prefrontal cortex	awake	Mouse (CD1 OX2-KO and their WT littermates)	AP +2.0mm, ML ±0.3mm, DV -2.5mm	WT: 0.10 ± 0.01 nM	WT: 0.47 ± 0.02 nM	na	3x 60'	2mm	1.0 μl/min	No	No	na	Ortega et al. (2012), Journal of Neuroscience Research)		0.1
	medial prefrontal cortex	awake	Rat (female Wistar)	AP +3.0mm, ML ±0.7mm, DV -5.0mm	0.2±0.1 nM and 0.3±0.1 nM	No	na	4-5x 10'	2mm	1.0 μl/min	No	No	na	Ding et al. (2011), Psychopharmacology		0.25
	medial prefrontal cortex		Rat (male Sprague-Dawley)	AP +3.2mm, ML ±0.8mm, DV -5.5mm	0.21 ± 0.01 nM (2.11 ± 0.11 fmol/10μl)	No	na	4x 30'	3mm	1.5 μl/min	No	No	na	Chung et al. (2004), Brain Research		0.21
Amygdala	basolateral amygdala	awake	Rat (male Sprague-Dawley)	AP -2.4mm, ML ±5.2mm, DV -7.2mm from skull surface	ca. 0.027 to 0.032 nM (ca. 1.1 to 1.25 fmol/sample)	No	40 μl / 20'	3x 20'	2mm	2 μl/min	No	149.5 ± 35.18% of baseline in non-sensitized rats; 193.1 ± 39.1% of baselinein methamphetamine-sensitized rats	Fear conditioned response to auditory CS (US=electric foot shock)	Muraoka et al. (2018), European Journal of Pharmacology		0.03	0.585	15.6
	basolateral amygdala	awake	Rat (male Sprague-Dawley)	AP -2.4mm, ±5.2mm, DV -7.2mm from the surface of the bone at the bregma	non-sensitized/fear-conditioned/saline = 0.029 ± 0.011nM (1.155 ± 0.421 fmol/ sample); sensitized/fear-conditioned/saline= 0.032 ± 0.001 nM (1.262 ± 0.339 fmol/sample)	No	40 μl / 20'	4x 20'	2mm	2 μl/min	No	ca 150% of baseline in non-sensitized rats; ca 200% of baseline in methamphetamine-sensitized rats	Fear conditioned response to auditory CS (US=electric foot shock)	Kawano et al. (2018) European Journal of Pharmacology		0.035
	amygdala	awake	Rat (male Wistar)	AP -3.1mm, ML ±5.0mm, DV -5.5mm from skull surface	0.51 ± 0.03 nM	1.12 ± 0.08 nM	na	2x 30'	2mm	2 μl/min	5 μM	ca 160% of baseline for DA; ca 140% of baseline for NE	mild stress induction (cloth wrapping + tail pinching)	del Arco et al. (2015), Psychopharmacology		0.51
	central nucleus of the amygdala	awake / asleep	Rat (female Wistar)	AP -2.8mm, ML: ±5.1mm, DV -6.2mm	no mean basal values reported; values range from 0.98 to 2.28 nM (ca 0.15 to 0.35 pg/μl)	No	20 μl / 20'	20' samples	2mm	1 μl/min	No	see basal levels	Circadian Rhythm in freely moving rats	Izumo et al. (2012), Behavioral Brain Research		1.63
	amygdala	awake	Rat (male Sprague-Dawley)	AP -2.4mm, ML ±4.4mm, DV -7.2 mm	ca. 0.23 to 0.29 nM (ca. 1.4 to 1.8 pg/sample)	No	40 μl / 20'	4x 20'	2mm	2 μl/min	No	ca. 125% of baseline	Fear conditioned response to auditory CS (US=electric foot shock)	Oshibuchi et al. (2009), European Journal of Pharacology		0.26
	basolateral amygdala	awake	Rat pups (Long-Evans of both sexes)	AP ‐0.90mm, ML ±4.50mm, DV -6.0mm	ca. 8.82 nM (ca. 900 fmol/min = 150fmol/sample)	No	17 μl / 10'	12x 10'	2mm	1.5 μl/min	No	odor-paired shock: ca. 80% of baseline; odor-unpaired shock: ca. 90% of baseline	Olfactory odor shock learning	Barr et al. (2009), Nature Neuroscience		8.82
	basolateral amygdala	awake	Rat (male Sprague-Dawley)	AP -3mm, ML ±4.50mm, DV -7.5mm	0.39 ± 0.26 nM to 0.78 ± 0.32 nM (0.6 ± 0.4 to 1.2 ± 0.5 pg/10μl)	No	na	2x 20'	2mm	1 μl/min	No	unknown	unknown	Tor-Agbidye et al. (2001), Toxicological Sciences		0.585
	basolateral amygdala	awake	Rat (male Sprague-Dawley)	AP -2.5mm, ML ±5.0mm, DV -8.5mm	1.5 ± 0.33 nM	No	na	6x 10'	2mm	1 μl/min	No	No	na	Hurd et al. (2000), Behavioral Brain Research		1.5
	basolateral amygdala	awake	Rat (male Sprague-Dawley)	AP -2.5mm, ML ±5.0mm, DV -8.5mm	1.37 ± 0.15 nM	No	na	10' samples	unknown	1ml/min [sic]	No	ca. 220% of baseline	Cocaine self-administration	Hurd et al. (1997) European Journal of Neuroscience		1.37
VTA	ventral tegmental area	awake	Rat (male Sprague-Dawley)	AP -5.3mm, ML ±0.8mm, DV -6.4mm	0.34 ± 0.04 nM	No	na	3x 20'	2mm	3.2 μl/min	No	No	na	Kretschmer et al. (2000), Journal of Neurochemistry		0.34	0.8	21.3333
	ventral tegmental area	awake	Rat (male Sprague-Dawley)	AP -5.8 to -6.0mm, ML ±0.6mm, DV -7.7mm	ca. 0.8nM	No	na	3x 10'	1mm	1.0 μl/min	No	No	na	Chefer et al. (2009), European Journal of Neuroscience		0.8
	Ventral tegmental area	awake	Rat (male Wistar)	AP -4.8mm, ML ±0.8mm, VD -7.4mm from dura	2.5 ± 0.9 nM; 1.7 ± 0.1 nM	No	na	4x 15'	1mm	0.16 μl/min	No	A= 184 ± 19% of baseline; B= 276 ± 34% of baseline	A= acute cocain injection; B= chronic cocain injection	Parson and Justice (1993), Journal of Neurochemistry		2.1
Substantia nigra	substantia nigra	awake	Rat (male Sprague-Dawley)	AP -5.2mm, ML ±5.6mm, DV -8.0mm from dura (at 30° angle)	0.29 ± 0.033 nM (0.9 ± 0.1 pg/20μl)	No	na	3x 15'	1.5mm	1.5 μl/min	No	No	na	Cobb and Abercrombie (2003), Neuroscience		0.29	0.29	7.73333
	substantia nigra pars reticulata	awake	Rat (female Sprague-Dawley)	AP -5.3mm, ML ±2.2mm, DV -8.6mm from brain surface	0.26 ± 0.05 nM	No	na	3x 15'	2mm	2.8 μl/min	No	no significant difference to baseline	Acc10-test (rotarod motor perfomance)	Andersson et al. (2010), Experimental Neurology		0.26
	substantia nigra	awake	Rat (male Sprague-Dawley)	AP -5.0mm, ML ±5.3mm, DV -9.3mm from dura (angle of 30°)	0.29 ± 0.03 nM (0.9 ± 0.1 pg/20μl)	No	na	3x 15'	2mm	1.5 μl/min	No	No	na	Heeringa and Abercrombie (1995), Journal of Neurochemistry		0.29
	substantia nigra pars reticulata	awake	Rat (female Sprague-Dawley)	AP -5.3mm, ML ±2.3mm, DV -8.6mm from brain surface	0.44 ± 0.05 nM and 0.56 ± 0.09 nM	No	na	4x 10'	2mm	3.0 μl/min	No	no significant difference to baseline in vehicle controls	rotarod	Andersson et al. (2006), European Journal of Neuroscience		0.5
lateral septum	lateral septum	anesthetized	Rat (male Sprague-Dawley)	AP +0.2mm, ML ±0.8mm, DV -5.8mm	0.72 ± 0.05 nM (0.72 ± 0.05 fmol/μl)	No	na	4x 10'	2mm	2.0 μl/min	No	No	na	Sotomayor-Zárate et al. (2010), Journal of Neurochemistry		0.72	1.92	51.2
	ventral lateral septum	awake	Rat (male Sprague-Dawley)	AP +0.48mm, ML ±0.7mm, DV -6.0mm	0.46 ± 0.08 nM (0.46 ± 0.08 fmol/μl)	No	na	3x 20'	2mm	2.0 μl/min	No	140% of baseline	rat handling (by experimenter)	Adams and Moghaddam (2000), Brain Research		0.46
	lateral septum	awake	Rat (male Sprague-Dawley)	AP +0.2mm, ML ±0.8mm, DV -5.8mm	2.42 ± 0.46 nM and 3.97 ± 1.06 nM	No	na	3x 10'	2mm	2.0 μl/min	No	No	na	Sotomayor-Zárate et al. (2013), Behavioral Brain Research		3.12
	lateral septum	awake	Rat (male Fischer 344 rats)	AP -1.4mm, ML ±0.4mm, DV -4.6mm from dura (15 ° frontal angle and 5° mid-sagittal angle)	0.8 ± 0.3 nM/min and 5.5 ± 0.1 nM/min (1.6 ± 0.3 fmol/min and 1.1 ± 0.2 fmol/min)	No	na	3x 20'	1mm	2.0 μl/min	No	154% of baseline	Operant conditioned discrimination task	Yamamuro et al. (1995), Brain Research		3.15
dorsal raphe nucleus	dorsal raphe nucleus	awake	Rat (male Wistar)	AP -7.7mm, ML ±2.0mm, DV -6.2mm from skull	1.7 ± 0.5 nM, 1.6 ± 0.1 nM	No	na	4x 15'	2mm	0.16 μl/min	No	A= 152 ± 18% of baseline; B= 262 ± 42% of baseline	A= acute cocain injection; B= chronic cocain injection	Parson and Justice (1993), Journal of Neurochemistry		1.65	1.5	40
	dorsal raph nucleus	awake	Rat (male Wistar)	AP -7.8mm, ML ±3.1mm, DV -7.5mm (at 30° angle)	1.4 ± 0.1 nM	No	na	4-5x 30'	1.5mm	0.5 μl/min	No Nomifensine but Citalopram (1μM)	No	na	Ferré et al. (1994), Journal of Neuroscience		1.4
	dorsal raph nucleus	awake	Rat (male Long-Evans)	AP -7.8mm, ML ±0.0mm, DV -5.5mm	1.5 ± 0.26 nM (2.3 ± 0.4 pg/10 μl corrected for in vivo probe recovery)	No	na	5' samples	2mm	2.0 μl/min	No	peaking at 200% of baseline	sequential food–water navigation task	Miyazaki et al. (2011), European Journal of Neuroscience		1.5
Hippocampus	dorsal hippocampus	awake	Rat (male Sprague-Dawley)	AP -4.0mm, ML ±2.0mm, DV -4.0mm from dura	not detectable (<0.1 nM)	0.85 ± 0.13 nM	na	3x 20'	2mm	1.0 μl/min	No	No	na	Swanson et al. (2006), Neuropharmacology			0.126	3.36
	hippocampus	awake	Rat (male Wistar)	AP -5.6mm, ML ±4.8mm, DV -8.2mm from dura	0.11 ± 0.2 nM	No	na	2x 30'	4mm	2.5 μl/min	not at baseline	No	na	Borgkvist et al. (2012), International Journal of Neuropsychopharmacology		0.11
	dentate gyrus	awake	Rat (male Wistar)	AP 4.0mm, ML ±2.7mm, DV -3.7mm from dura	151.39 ± 8.03 nM [sic]	133.05 ± 18.09 nM [sic]	na	2x 15'	1mm	1.8 μl/min	No	No	na	Neugebauer et al. (2009), Brain Research		151.39
	hippocampus	awake	Rat (male Wistar)	AP -5.6mm, ML ±4.6mm, DV -4.6mm	0.083 ± 0.015 nM, 0.129 ± 0.025 nM, 0.125 ± 0.016 nM	No	na	6x 20'	3mm	2.0 μl/min	No	No	na	Smolders et al. (2008), Neuropharmacology		0.112
	ventral hippocampus		Rat (male Sprague-Dawley)	AP -5.6mm, ML ±5.1mm, DV -8.0mm	0.14 ± 0.008 nM (1.42 ± 0.08 fmol/10μl)	No	na	4x 30'	3mm	1.5 μl/min	No	No	na	Chung et al. (2004), Brain Research		0.14
Cerebellum	cerebellum	awake	Rat (male Sprague-Dawley)	AP -11.0mm, ML ±1.4mm, DV -6.0mm from dura	not detectable (<0.1 nM)	0.69 ± 0.10 nM	na	3x 20'	3mm	1.0 μl/min	No	No	na	Swanson et al. (2006), Neuropharmacology
	Cerebellar cortex	awake	Rat (male Spreague-Dawley)	AP -12.8mm, DV -3.8mm (transcerebral probe)	1.58 ± 0.12 nM/min (1.58 ± 0.12 fmol/μl/min)	0.78 ± 0.08 nM/min (0.78 ± 0.08 fmol/μl/min)	na	3x 20'	unknown	1.2 μl/min	No	No	na	Devoto et al. (2001), Molecular Psychiatry
Thalamus	ventrolateral thalamus	awake	Rat (male Sprague-Dawley)	AP -2.3mm, ML ±2.6mm, DV -6.7mm	0.28 ± 0.09 nM	0.74 ± 0.10 nM	na	6x 10'	1mm	3 μl/min	No	No	na	Mabrouk et al. (2014), Journal of Neurochemistry		0.28	0.28	7.46667
