# Supplementary material for: GPCR-Based Dopamine Sensors—A Detailed Guide to Inform Sensor Choice for In Vivo Imaging
Source: Int J Mol Sci. 2020 Oct 28;21(21):8048. doi: 10.3390/ijms21218048 (PMC7672611; doi:10.3390/ijms21218048)
Supplement: Supplementary file 1 [file ijms-21-08048-s001.zip › ijms-945134-supplementary/Supplementary table ST2_DAsensor-applications-updated.xlsx]

## Sheet: Tabelle1
sensor family	sensor mutant	brain area of application	injection coordinates (relative to bregma if not otherwise stated)	imaging modality	behavior/stimulus	species	reference	comment
dLight	1.1 / 1.2	dorsal striatum	AP +0.6mm and +0.2mm, ML +/- 2.1mm, DV -1.6mm, -1.9mm, and -2.2mm below [brain?] surface	2PM	resting and self-initiated locomotion	mouse	Patriarchi et al. (2018), Science
dLight	1.2	dorsal striatum	AP +0.48, ML ±2.19, DV +4.69	2PM in slice	electrical stimulation	rat (acute brain slice)
dLight	1.2	frontal/motor cortex	AP +3-3.2 mm, ML +/- 1- 1.2 mm) and AP +1.5 mm, ML +/- 1-1.5 mm	2PM	visuomotor learning task	mouse
dLight	1.1 / control sensor	Ncl. Accumbens (global)	AP +1.3mm, ML +/-1.25mm, DV -4.25mm	fiber photometry	optogenetic VTA activation/inhibition	mouse		hSyn-flex-ChrimsonR in VTA of TH::IRES-Cre and VGAT::IRES-Cre mice
dLight	1.1	Ncl. Accumbens (lateral core/shell region)	AP +1.3mm, ML +/-1.5mm, DV -4.25mm	fiber photometry	foot shocks / voluntary reward consumtion	mouse		dual color photometry with jRGECO1a
dLight	1.1	Ncl. Accumbens	AP +1.3mm, ML +/-1.5mm, DV -4.25mm	fiber photometry	appetitive Pavlovian conditioning / reward prediction error	mouse
dLight	1.1	Ncl. Accumbens medial shell	AP +1.6mm, ML +/- 0.5, DV -4.3	fiber photometry	i.p. injection of heroin	mouse	Corre et al. (2018), eLife	flex-ChrimsonR into VTA of DAT-Cre mice
dLight	1.1 /1.3b	Ncl. Accumbens	AP +1.7 mm, ML +/-1.7 mm, DV −7.0 mm	fiber photometry	Bandit tast, reward prediction error	rat	Mohebi et al. (2019), Nature
dLight	1.2	lateral Ncl. Accumbens	AP +1.2mm, ML +/-1.6 mm, DV -4.4mm	fiber photometry	reward consumption, pavlovian conditioning, social interaction, social preference, cued fear conditioning, audiovisual stimulus exposure, ChR2-mediated activation of ventral superior colliculus neurons with during looming test	mouse	Robinson et al. (2019) eLife	NF1+/- mice
dLight	1.3b	Substantia nigra pars compacta	AP -3.05mm, ML +/-1.20mm, DV -4.30mm	2PM in acute brain slice	electrical stimulation	mouse	Graves et al. (2020) Nat. Neuroscience	only ex vivo recordings in acute brain slices
dLight	1.1	medial prefrontal cortex (mPFC)	Fiber placement: AP +2.0 mm, ML +/-0.4 mm, DV -1.3 to -1.6 mm	fiber photometry	foot shocks during learned helplessness paradigm	mouse	Wu et al. (2020) bioRxiv	Cre-dependent expression of dLight1.1 in Drd1-neurons of the mPFC of Drd1-Cre-FK150 mice with AAV1-CBA-DIO-dLight1.1 construct
dLight	1.1	Ncl. Accumbens (core, med. shell and lat. shell)	med. shell & core: AP +1.2mm, +/-0.8mm, DV -7.5mm; lat. shell: AP +1.2mm, ML +/-2.8mm, DV -7.5mm	fiber photometry	alcohol self-administration (acquisition, extinction, renewal and reacquisition)	rat	Liu et al. (2020) bioRxiv
dLight	1.3b	Ncl. Accumbens	unknown	fiber photometry	ChrimsonR VTA activation; open field testing during morphine exposure phase, after withdrawal and during acute fentanyl challenge	mouse	Lefevre et al. (2020) Neuropsychopharmacology
dLight	1.2	medial dorsal striatum or SNc	ML ± 1.7mm, AP +0.8mm, DV -3.3mm	Epifluorescent microscope? acute brain slice	electrical stimulation	mouse	Kramer et al. (2020) bioRxiv
dLight	1.2	basal amygdala	AP -1.35mm, ML +/-3.3mm, DV -5.2mm	fiber photometry	3-day fear learning protocol (auditory cued foot shocks)	mouse	Tang et al. (2019) bioRxiv
dLight	1.1	dorsal and ventral striatum	AP +0.5mm, ML +/-1.5mm, DV -2mm and -4mm from dura	fiber photometry	simple operant conditioning	mouse	Pisano et al. (2019) Nature Methods	use of special tapered glass fibers for depth-resolved recordings
dLight	1.1	basal amygdala and Ncl. accumbens	BA: AP -1.8mm, ML +3.2mm, DV -4.8mm; NAc fiber: AP +1.4 mm, ML +/- 0.75 mm, DV -4.4mm	fiber photometry	Go/NoGo task /associative learning	mouse	Lutas et al. (2019) Nature Neuroscience	confirmed results with coexpression of ChrimsonR in VTA
dLight	1.1	dorsal striatum	AP +0.80mm, ML +/-1.5 mm, DV -2.5 mm	fiber photometry	physiological sleep-wake state recordings with door opening test, tone presentation test and i.p. injection of modafinil and caffein; cage changing/ tail handling	mouse	Dong et al. (2019) Frontiers in Neuroscience	combined with polysomnographic recordings
dLight	1.1.	ventral Ncl. Accumbens medial shell and Ncl. Accumbens lateral shell	vNAcMed: AP +1.5 mm, ML +/- 0.9mm, DV -4.8mm; NAcLat: AP +0.98mm, ML +/-2mm, DV -4.2 mm	dual fiber photometry	aversive conditioning	mouse	de Jong et al. (2019) Neuron
dLight	1.3b	Ncl. Accumbens medial shell (dorsal part)	3D MRI Coordinate System: AP -2100, ML +700, DV -4000	fiber photometry	spontaneous water/saline drinking, intra-gastric water/sline/air infusion, hM3Dq-mediated activation of thirst satiation neurons	mouse	Augustine et al. (2019) Neuron
dLight	1.1	Ncl. Accumbens core	AP +1.2mm, ML +/- 1.3mm, DV -4.1mm from brain surface	fiber photometry	slow time-scale operant conditioning task	mouse	Lee et al. (2019) bioRxiv	simultaneous contralateral recording of dLight (one hemisphere) and FLIM-AKAR (contralateral hemisphere)
dLight	1.2	Ncl. Accumbens core	AP, +1.70 mm; ML, ±1.20 mm; and three DV sites, -4.2, -4.1, -4.0 mm (from dura).	fiber photometry	continuous reinforcement learning, signal at reward cues (=lever extension)	mouse	Gallo et al. (2020) bioRxiv
GRAB	DA1m and DA1h	Ncl. Accumbens	AP -1.40mm, ML +1.00mm, DV -3.90mm	2PM in acute brain slice	electrical stimulation	mouse	Sun et al. (2018) Cell
	DA1m and DA1h-mut	dorsal striatum	AP -0.5mm, ML ± 2.5mm, and DV -2.2mm	fiber photometry	optogenetic (C1V1) SNc activation	mouse
	DA1m and DA1h	Ncl. Accumebens	AP -1.40mm, ML +1.00mm, DV -3.90mm	fiber photometry	Pavlovian conditioning (auditory cue)	mouse
	DA1h	Ncl. Accumbens	AP -1.40mm, ML +1.00mm, DV -3.90mm	fiber photometry	male mating behavior	mouse		Cre-dependent Chrimson-tdTomato in VTA of DAT-ires-Cre mice
GRAB	DA2m	ventral Striatum	AP +1.0, ML +/-1.1mm, DV -4.2 and -4.1mm	fiber photometry	virtual linear track experiments (teleport to same destination task, three-teleport task, speed manipulation task), moving-bar experiment (visual feedback on timing of reward delivery)	mouse	Kim et al. (2019) bioRxiv
GRAB	DA4.4, DA1h-mut	dmNAc shell, central vmNAc shell, vmNAc shell, dlNAc shell, vlNAc shell, NAc lateral shell	dmNAc: AP +1.34mm, ML +/-0.65mm, DV -4.1mm; central vmNAc shell: AP +0.98 mm, ML+/- 1.3mm, DV -4.6mm; vmNAc shell: AP +1.54mm, ML +/- 0.5mm, DV -4.5mm; dlNAc shell: AP +1.1mm, ML +/-1.7mm, DV -4.3 mm; vlNAc shell: AP +1.1mm, ML +/-1.7mm, DV -4.6 mm	fiber photometry	random delivery of water, 1mM quinine or 5% sucrose; unexpected noxious footshocks; tail pinch	mouse	Yuan et al. (2019) journal of neuroscience	they don't specifically mention which sensor mutant/version they use
GRAB	DA2m	Central amygdala and bed nucleus of stria terminalis	CeA: AP -1.3mm, ML +/-2.6mm, DV -3.7mm from the skull surface; BNST: AP -0.26mm, ML +/-0.875mm, DV -3.6mm from the skull surface	fiber photometry	appetitive Pavlovian conditioning, fear conditioning	mouse	Lin et al. (2020) Neuron
GRAB	rDA1m, rDA1h, DA2m	Ncl. Accumbens	AP: +1.4mm, ML ±1.2mm, DV -4.0 mm from the dura	2PM in acute brain slice	electrical stimulation	mouse	Sun et al. (2020) bioRxiv
	rDA1m, rDA1h, rDA-mut, DA2m, DA2h	dorsal striatum	AP -0.5mm, ML ±2.4mm, DV -2.2mm from the dura	fiber photometry	optogenetic (C1V1) SNc activation during spontaneous behavior	mouse
	rDA1m, DA2h, DA1h	Ncl. Accumbens (core)	AP +0.98mm, ML ±1.2mm, DV -4.6mm from the dura	fiber photometry	male mating behavior	mouse		rDA1m and DA2h coexpressed in Nac core --> dual color fiber photometry
GRAB	DA1	Ncl. Accumbens and dorsal striatum	NAc: AP +1.0mm, ML ±1.2mm, DV -4.1 to -4.2mm from the surface of the skull; dorsal striatum: unknown	fiber photometry	intragastric infusion of water, EtOH or fat	mouse	Alhadeff et al. (2019) Neuron
		Ncl. Accumbens		fiber photometry	i.p. injection of saline, glucose caffeine, cocaine, amphetamine or nicotine.	mouse
		Ncl. Accumbens		fiber photometry	hM3Dq-mediated activation of AgRP neurons of the hypothalamus + food presentation (chow), gastric infusion of 15% EtOH or i.p. injection of nicotine	mouse
GRAB	DA1m	posterior lateral Ncl. Accumbens core	AP +1.0mm, ML +/-1.3mm, DV -4.4mm	fiber photometry	tone-reward classical conditioning experiment after i.p. methamphetamine administration	mouse	Iino et al. (2020) Nature
GRAB	DA1h	dorsal striatum	AP +0.44, ML +/-2.5 mm, DV -3.2mm from the cortical surface	fiber photometry	open field (spontaneous behavior)	mouse	Liu et al. (2020) Molecular Psychiatry	Ash1l+/- mouse model for Tourette syndrome
